# Supplementary material for: Introduction of the Capsules environment to support further growth of the SBGrid structural biology software collection
Source: Acta Crystallogr D Struct Biol. 2024 Jun 4;80(Pt 6):439–50. doi: 10.1107/S2059798324004881 (PMC11154594; doi:10.1107/S2059798324004881)
Supplement: Supplementary file 2 [file d-80-00439-sup2.csv]

Title	Country of Origin	Earliest SBGrid Title Available Date	Active Linux	Obsolete Linux	Linux CRS/title	Total Linux	Active Mac	Obsolete Mac	Mac CRS/title	Total Mac	Total Versions	License Type	Used in Jan-Aug, 2023	Packaging Format	Programming Language for Top10Titles Core Functions
24-Feb			1384	1485	28907	2869	1080	1304	27290	2384	5253
2dx	Switzerland	9/10/2009	2	2	9	4	2	0	8	2	6	GPLv2	No	Not Traced		Total Supported Linux Titles	536
3DFSC	United States	4/14/2019	1	0	4	1	not supported	0	0	0	1	MIT	Yes	Not Traced		Total Supported Mac Titles	428
3DNA	Switzerland	9/10/2009	6	5	25	11	6	6	25	12	23	MOU	Yes	Not Traced
ACE2	United States	10/14/2011	1	0	2	1	1	0	2	1	2	Apache 2.0	No	Not Traced		Total Active Linux Builds	1384
ACEMD	Spain	2/2/2012	4	0	8	4	not supported	0	0	0	4	MOU	Yes	Not Traced		Total Obsolete Linux Builds	1485
adxv	United States	8/5/2009	5	4	2	9	4	0	2	4	13	Distro+/Open	Yes	Not Traced		Total Linux CRS	28907
AF2Complex	United States	7/11/2023	1	0	5	1	not supported	6	0	6	7	Apache 2.0	Yes	Not Traced		Total Active Mac Builds	1080
ALBULA	Switzerland	3/2/2015	4	1	6	5	3	7	3	10	15	MOU	Yes	Not Traced		Total Obsolete Mac Builds	1304
ALEPH	United Kingdom	9/10/2009	1	1	25	2	1	0	23	1	3	LGPL	Yes	Not Traced		Total Mac CRS	27290
Aline	Australia	11/17/2009	2	0	3	2	2	0	3	2	4	Distro-/Open	Yes	Not Traced
AlphaFold	United States	7/20/2021	10	2	3	12	not supported	0	0	0	12	Apache 2.0	Yes	Git		Total Active Builds	2464
AlphaPickle	United Kingdom	8/10/2009	3	0	4	3	3	0	4	3	6	GPLv3	Yes	Not Traced		Total Obsolete Builds	2789
AlphaPulldown	Germany	8/18/2022	3	0	15	3	not supported	0	0	0	3	GPLv3	Yes	Not Traced		Builds Grand Total	5253
Alscript	United Kingdom	9/10/2009	1	0	5	1	not supported	0	0	0	1	MOU	No	Not Traced
Amber	United States	2/24/2012	2	0	175	2	not supported	0	0	0	2		Yes	Package Manager		Total CRS	56197
AmberTools	United States	2/24/2012	4	7	192	11	4	0	177	4	15	GPL	Yes	Package Manager
AMIGOS II	United States	9/10/2009	2	0	1	2	2	6	1	8	10	NLA	No	Not Traced
AMPS	United Kingdom	8/10/2009	1	0	5	1	1	0	1	1	2	Distro-/Open	No	Not Traced
Anaconda	United States	2/4/2016	2	3	5	5	2	0	5	2	7	BSD	Yes	Not Traced
anvi'o	United States	9/18/2019	2	0	126	2	2	0	126	2	4	GPLv3	No	Not Traced
APBS	United States	8/5/2009	4	2	3	6	4	0	3	4	10	BSD-new	Yes	Not Traced
AQUA	United States	4/29/2011	1	0	0	1	1	4	0	5	6	Academic Free License	No	Not Traced
ARCIMBOLDO_LITE	Spain	9/24/2014	1	5	3	6	1	0	3	1	7	MOU	No	Not Traced
AreTomo	United States	8/23/2010	5	25	45	30	not supported	0	0	0	30	Unassigned	Yes	Not Traced
AreTomo2	United States	4/3/2017	1	0	8	1	not supported	0	0	0	1		No	Not Traced
ARIA	France	9/10/2009	2	0	2	2	2	0	2	2	4	Distro-/Open	Yes	Not Traced
aria2	Japan	10/7/2011	2	0	2	2	2	0	2	2	4	GPLv2	Yes	Not Traced
ARP/wARP	Germany	9/10/2009	2	5	165	7	2	0	165	2	9	MOU	No	Not Traced
Assemble2	Germany	4/29/2015	1	0	1	1	1	9	1	10	11	MIT	Yes	Not Traced
Assembline	Germany	8/5/2009	1	0	119	1	1	0	119	1	2	GPLv3+	Yes	Not Traced
ATSAS	Germany	9/10/2009	9	13	108	22	8	0	118	8	30	MOU	Yes	Git
AUTO3DEM	United States	9/10/2009	3	0	85	3	3	0	85	3	6	BSD	Yes	Not Traced
AutoDock	United States	9/10/2009	2	0	2	2	3	4	2	7	9	GPL	Yes	Not Traced
AutoDock Vina	United States	5/25/2010	3	0	3	3	3	0	3	3	6	Apache 2.0	No	Not Traced
AutoDock-GPU	United States	5/3/2021	2	0	5	2	1	0	12	1	3	LGPLv2	Yes	Git
AutoGrow4	United States	5/22/2023	1	0	3	1	1	0	3	1	2		No	Not Traced
autoPROC	United Kingdom	1/21/2014	6	29	140	35	6	0	140	6	41	Distro+/Academic	Yes	Not Traced
Avogadro	United States	2/14/2013	4	0	2	4	2	0	1	2	6	GPLv2+	Yes	Not Traced
AWS CLI	United States	9/10/2009	3	0	6	3	3	5	6	8	11	Apache 2.0	Yes	Not Traced
BALBES	United Kingdom	6/8/2010	1	1	33	2	1	0	36	1	3	NLA	Yes	Not Traced
BCFtools	United Kingdom	3/20/2014	9	0	12	9	9	29	9	38	47	GPLv3	Yes	Not Traced
bedtools	United States	8/23/2010	4	0	73	4	4	0	73	4	8	GPLv2	Yes	Git
BEST	Germany	9/10/2009	1	0	2	1	1	13	2	14	15	MOU	No	Not Traced
bfactor	United States	8/10/2009	2	0	3	2	2	0	2	2	4	GPLv3	Yes	Not Traced
bin2mrc	United States	9/10/2009	1	0	3	1	not supported	0	0	0	1	GPLv3	No	Not Traced
BiopTools	United Kingdom	3/18/2016	1	0	46	1	1	0	46	1	2	GPLv3+	Yes	Not Traced
BioXTAS RAW	United States	3/9/2012	6	23	5	29	6	0	4	6	35	GPLv3	No	Not Traced
BLAST	United States	9/10/2009	2	0	13	2	3	22	13	25	27	Public Domain	Yes	Not Traced
BLAST+	United States	9/10/2009	7	3	29	10	7	1	29	8	18	Public Domain	No	Not Traced
BnP	United States	9/10/2009	1	0	36	1	not supported	3	0	3	4	MOU	No	Not Traced
BOBSCRIPT	United Kingdom	9/10/2009	1	0	4	1	1	0	4	1	2	MOU	Yes	Not Traced
Bowtie 2	United States	3/21/2014	8	1	10	9	8	0	17	8	17	GPLv3	Yes	Not Traced
breseq	United States	9/10/2009	5	0	32	5	4	1	32	5	10	GPLv1+	Yes	Not Traced
Bsoft	United States	9/10/2009	4	9	162	13	4	0	165	4	17	NLA	Yes	Tar
Burnham-Brandeis Helical Package	France	9/10/2009	1	0	63	1	2	0	63	2	3	MOU	No	Not Traced
BUSTER	United Kingdom	3/15/2014	7	31	146	38	7	0	140	7	45	Distro+/Academic	Yes	Not Traced
CARA	Switzerland	9/10/2009	5	3	2	8	3	1	4	4	12	GPL	Yes	Not Traced
Careless	United States	4/15/2021	4	0	4	4	3	19	3	22	26	MIT	Yes	Not Traced
CAVER	Czech Republic	4/19/2012	2	3	1	5	2	0	1	2	7	GPLv3	Yes	Tar
CAVER Analyst	Czech Republic	10/9/2015	2	0	51	2	2	3	2	5	7	Academic Free License	Yes	Not Traced
CCMPred	Germany	8/3/2017	1	0	1	1	1	0	1	1	2	AGPL v3	Yes	Not Traced
CCP-EM	United Kingdom	10/15/2018	3	13	281	16	3	1	268	4	20	MOU	Yes	Not Traced
CCP4	United Kingdom	8/10/2009	6	8	801	14	6	14	768	20	34	LGPL	Yes	Not Traced	FORTRAN
CCP4mg	United Kingdom	8/10/2009	3	11	1	14	3	17	1	20	34	Distro-/403	Yes	Not Traced
CcpNmr Analysis	United Kingdom	9/10/2009	3	10	59	13	3	22	58	25	38	MOU	No	Not Traced
CCPNMR ChemBuild	United Kingdom	9/1/2016	README	0	0	0	README	16	0	16	16	Distro+/Open	No	Not Traced
CellProfiler	United States	6/22/2016	5	0	2	5	6	0	2	6	11	BSD-new	Yes	Not Traced
CHAP	United Kingdom	2/4/2019	2	0	1	2	2	0	2	2	4	BSD-like	Yes	Not Traced
ChemEX	France	8/3/2017	1	0	1	1	1	0	1	1	2	BSD-new	Yes	Not Traced
Chimera	United States	9/10/2009	4	19	2	23	5	1	5	6	29	MOU	Yes	Not Traced	C++
ChimeraX	United States	4/7/2017	13	25	2	38	8	24	3	32	70	Academic Free License	Yes	Not Traced	Python
Chroma	United States	4/7/2017	1	0	2	1	not supported	0	0	0	1		No	Not Traced
Cinderella	Germany	8/10/2009	2	4	6	6	not supported	0	0	0	6	MIT	Yes	Not Traced
cisTEM	United States	9/10/2009	4	0	85	4	not supported	20	0	20	24	BSD	Yes	Not Traced
Clustal	Ireland	1/7/2011	1	0	5	1	3	0	5	3	4	Distro+/Open	Yes	Not Traced
Clustal Omega	Ireland	12/23/2014	4	0	2	4	4	0	2	4	8	GPLv2+	Yes	Not Traced
CMView	Germany	5/18/2011	2	0	1	2	2	0	1	2	4	GPLv2+	Yes	Not Traced
CNIO RELION Tools	Spain	11/27/2023	1	0	5	1	1	4	5	5	6		No	Not Traced
CNS	United States	9/10/2009	5	1	19	6	5	0	20	5	11	Distro-/Academic	Yes	Not Traced
ColabFold	?de kr us	12/13/2010	2	0	4	2	not supported	0	0	0	2	MIT	Yes	Tar
COMO	United States	10/24/2012	1	0	2	1	1	5	2	6	7	NLA	No	Not Traced
ConCavity	United States	8/10/2009	1	0	1	1	1	0	1	1	2	GPL	Yes	Not Traced
CONCOORD	Germany	6/23/2011	3	0	5	3	2	0	5	2	5	Distro-/Open	No	Not Traced
Coot	United Kingdom	8/10/2009	12	30	3	42	3	30	3	33	75	GPL	Yes	Not Traced	C++
CP2K	Switzerland	4/3/2017	4	0	54	4	1	0	22	1	5	GPL	Yes	Not Traced
CPMGFit	United States	9/10/2009	1	0	1	1	1	0	1	1	2	GPLv2+	Yes	Not Traced
CRISPRCasFinder	France	9/11/2019	1	0	6	1	1	0	7	1	2	GPLv3	No	Not Traced
crop	United States	8/10/2009	2	0	2	2	2	0	2	2	4	GPLv3	No	Not Traced
crossflaghkl	Germany	9/10/2009	1	0	2	1	0	0	0	0	1		No	Not Traced
CryoAssess	United States	4/30/2020	2	2	7	4	not supported	0	0	0	4	MIT	Yes	Git
cryoCARE	Germany	8/10/2009	2	0	4	2	2	0	4	2	4	BSD-new	Yes	Not Traced
cryoDRGN	United States	4/10/2020	7	10	8	17	not supported	0	0	0	17	GPLv3	Yes	Not Traced
cryoEF	United Kingdom	6/15/2018	1	0	6	1	1	31	6	32	33	MIT	Yes	Not Traced
CryoID	United States	9/10/2009	1	0	3	1	1	0	4	1	2	MIT	Yes	Git
crYOLO	Germany	8/10/2009	12	64	13	76	not supported	0	0	0	76	MOU	Yes	Not Traced
CryoREAD	United States	9/5/2023	1	0	3	1	1	0	3	1	2	Distro-/403	No	Not Traced
cryosieve	China	1/16/2024	1	0	4	1	not supported	0	0	0	1		No	Not Traced
cryosparc-tools	Canada	4/15/2021	2	0	2	2	2	0	2	2	4	BSD	Yes	Git
CrystFEL	Germany	2/21/2014	4	7	20	11	3	0	35	3	14	GPLv3+	Yes	Not Traced
CS-ROSETTA	United States	9/27/2010	1	2	46	3	1	0	44	1	4	GPLv3	Yes	Git
cs2star	France	2/6/2013	1	0	2	1	1	0	2	1	2	MOU	Yes	Not Traced
CTF	United States	9/10/2012	3	3	8	6	3	1	8	4	10	GPLv3	No	Not Traced
CTFFIND 4	United States	11/30/2012	7	6	9	13	6	3	11	9	22	Unassigned	Yes	Not Traced
CUDA	United States	2/22/2017	35	6	2	41	not supported	0	0	0	41	Unassigned	Yes	Not Traced
CURVES	France	9/10/2009	1	0	2	1	1	0	2	1	2	NLA	Yes	Not Traced
Curves+	France	9/10/2009	1	0	4	1	1	0	4	1	2	NLA	No	Not Traced
DAQ Score	United States	9/10/2009	1	0	3	1	not supported	2	0	2	3	GPLv3	No	Not Traced
DataWarrior	Switzerland	9/20/2018	1	0	3	1	1	0	2	1	2	GPLv3	Yes	Not Traced
DeepEMhancer	Spain	3/20/2015	5	2	3	7	not supported	0	0	0	7	Apache 2.0	Yes	Not Traced
DeepFinder	France	6/1/2023	1	0	8	1	not supported	0	0	0	1		Yes	Not Traced
DeepFoldRNA	United States	9/12/2022	1	0	2	1	not supported	0	0	0	1		No	Not Traced
deepTools	Germany	9/18/2019	5	0	22	5	5	3	22	8	13	Open Combo	Yes	Git
DEFMap	Japan	3/20/2015	3	0	11	3	not supported	0	0	0	3	MIT	No	Not Traced
DelPhi	United States	9/10/2009	2	0	1	2	2	0	1	2	4	MOU	No	Not Traced
deltaVina	United States	6/15/2023	1	0	8	1	not supported	0	0	0	1	MIT	Yes	Not Traced
deltaVinaXGB	United States	6/14/2023	1	0	8	1	not supported	0	0	0	1	GPLv3	Yes	Not Traced
DENSS	United States	5/17/2018	5	2	21	7	5	0	21	5	12	GPLv3+	Yes	Not Traced
DIALS	United States	5/6/2015	4	64	913	68	4	0	904	4	72	BSD	Yes	Tar
DiffDock	United States	4/15/2021	2	0	2	2	not supported	2	0	2	4	MIT	Yes	Not Traced
diffmap	United States	9/17/2012	2	0	3	2	2	0	2	2	4	GPLv3	Yes	Not Traced
DINO	Switzerland	8/10/2009	1	0	1	1	2	0	1	2	3	Distro-/Open	Yes	Not Traced
DireX	Germany	8/23/2010	3	0	21	3	3	0	21	3	6	GPLv3	Yes	Not Traced
DivCon Discovery Suite	United States	9/21/2015	3	5	42	8	not supported	0	0	0	8	MOU	No	Not Traced
DOCK	United States	9/10/2009	6	0	51	6	5	4	38	9	15	MOU	Yes	Not Traced
DoGpicker	United States	9/10/2009	1	1	3	2	not supported	0	0	0	2	Apache 2.0	Yes	Not Traced
Dowser	United States	10/26/2010	1	0	23	1	1	1	23	2	3	NLA	Yes	Not Traced
DPS	United States	9/10/2009	1	0	37	1	not supported	0	0	0	1	Distro+/Open	No	Not Traced
DSSP	Netherlands	9/10/2009	3	1	3	4	4	0	3	4	8	Distro-/Open	Yes	Not Traced
DSSR	United States	3/5/2014	7	6	1	13	7	0	1	7	20	Unassigned	Yes	Not Traced
dtrek	United States	2/10/2010	2	0	122	2	3	0	32	3	5		No	Not Traced
dtrek-free	United States	9/10/2009	1	0	43	1	1	0	43	1	2		No	Not Traced
DUI	United Kingdom	8/10/2009	1	0	2	1	1	0	2	1	2	GPLv2	No	Not Traced
Durin	United Kingdom	7/19/2019	1	0	1	1	2	0	2	2	3	BSD-new	Yes	Not Traced
Dynamo	Switzerland	7/2/2012	4	1	65	5	3	0	17	3	8	Distro+/Open	Yes	Not Traced
dynamo-tools	Spain	9/20/2018	1	0	6	1	1	0	6	1	2	BSD-new	Yes	Not Traced
dynamo2m	United Kingdom	8/22/2021	1	0	5	1	1	0	5	1	2		No	Not Traced
DynDom	United Kingdom	9/10/2009	2	0	1	2	2	0	1	2	4	Distro-/403	No	Not Traced
DynDom3D	United Kingdom	9/10/2009	2	0	4	2	2	0	3	2	4	Unassigned	Yes	Not Traced
EBSeq	United States	9/1/2016	README	0	0	0	README	6	0	6	6	Artistic License 2.0	No	Not Traced
Eden	United States	9/10/2009	1	0	3	1	1	0	3	1	2	GPLv3	No	Not Traced
eiger2cbf	Japan	1/15/2016	1	0	1	1	1	0	1	1	2	BSD	Yes	Not Traced
Electra	United States	9/10/2009	1	0	8	1	1	0	7	1	2	Distro+/Open	No	Not Traced
Elves	United States	6/15/2010	2	0	34	2	2	0	34	2	4	Distro-/403	Yes	Tar
EM-BFACTOR	Spain	4/28/2011	2	0	1	2	2	8	1	10	12	NLA	Yes	AppImage
em2em	Germany	9/10/2009	4	1	2	5	2	0	2	2	7	GPLv2	Yes	Tar
EMAN	United States	9/10/2009	1	0	168	1	1	0	164	1	2	GPLv2+	Yes	Not Traced
C++	United States	9/10/2009	7	55	739	62	7	2	627	9	71	Distro-/403	No	Not Traced
Emap2sec+	United States	8/10/2009	1	0	3	1	1	45	3	46	47	NLA	Yes	Not Traced
EMBOSS	United Kingdom	9/10/2009	3	0	263	3	3	0	262	3	6	GPL	Yes	Tar
EMBuild	China	2/23/2023	1	0	7	1	not supported	0	0	0	1	GPLv3	Yes	Not Traced
emClarity	United Kingdom	10/31/2018	3	0	9	3	not supported	15	0	15	18	LGPLv3	No	Not Traced
EMIP	United States	8/4/2011	1	0	246	1	1	0	197	1	2	BSD	Yes	Not Traced
EMReady	China	9/10/2009	2	0	2	2	not supported	0	0	0	2	GPLv3	Yes	Not Traced
ENTANGLE	United States	9/10/2009	1	0	1	1	1	0	1	1	2	Distro-/403	Yes	Not Traced
EPMR	United States	9/10/2009	3	4	3	7	3	0	3	3	10	MIT	Yes	Not Traced
ESCET	Germany	9/10/2009	1	0	2	1	not supported	0	0	0	1	Distro-/403	No	Not Traced
ESMFold	United States	11/25/2022	1	0	4	1	not supported	4	0	4	5	MIT	Yes	Not Traced
ESPript	France	3/24/2011	2	0	4	2	2	0	4	2	4	MOU	Yes	Not Traced
EVcouplings	United States	9/10/2009	3	0	4	3	2	0	4	2	5	MIT	Yes	Not Traced
FAST ModelFree	United States	7/10/2013	1	0	2	1	1	0	2	1	2	GPLv2+	Yes	Not Traced
FASTA	United States	9/10/2009	7	4	17	11	7	0	17	7	18	Apache 2.0	Yes	Not Traced
fdt	Switzerland	11/17/2015	3	0	2	3	3	0	2	3	6		No	Not Traced
fidder	United Kingdom	4/15/2021	1	0	3	1	1	2	3	3	4	BSD	Yes	Not Traced
Fiji	United States	6/24/2013	5	1	4	6	5	4	2	9	15	GPL	Yes	Not Traced
FinchTV	United States	9/10/2009	1	0	1	1	2	0	2	2	3	MOU	Yes	Not Traced
finddqe	United States	1/15/2016	1	0	2	1	not supported	0	0	0	1		No	Not Traced
Focus	Switzerland	8/23/2010	3	6	284	9	3	1	259	4	13	GPLv2	Yes	Git
Foldseek	South Korea	9/10/2009	2	0	8	2	2	0	2	2	4	GPLv3	Yes	Not Traced
fpocket	France	8/10/2009	1	0	5	1	1	0	5	1	2	GPL	Yes	Not Traced
fpsim2	United Kingdom	4/15/2021	1	0	2	1	1	2	2	3	4	MIT	No	Not Traced
FREALIGN	United States	9/10/2009	3	6	48	9	3	1	49	4	13	GPLv3	Yes	Not Traced
Frealix	United States	1/15/2016	1	0	26	1	not supported	6	0	6	7	Distro+/Open	Yes	Not Traced
FreeSASA	Norway	9/20/2018	1	0	2	1	1	0	2	1	2	MIT	Yes	Git
FRODOCK	Argentina	8/23/2010	3	0	16	3	not supported	0	0	0	3	BSD	No	Not Traced
FuDA	Canada	10/8/2015	1	0	1	1	0	0	1	0	1	BSD	Yes	Not Traced
Gamma	United States	8/10/2009	3	0	1	3	3	0	1	3	6	BSD-new	Yes	Not Traced
Gautomatch	United Kingdom	9/10/2009	3	0	42	3	not supported	0	0	0	3	Unassigned	Yes	Not Traced
Gctf	United Kingdom	9/10/2009	3	0	18	3	not supported	0	0	0	3	Unassigned	Yes	Not Traced
GCTFFind	United States	9/10/2009	1	0	8	1	not supported	0	0	0	1		No	Not Traced
GeFREALIGN	United States	4/19/2012	1	0	5	1	not supported	0	0	0	1	GPLv3	Yes	Not Traced
Geneious	New Zealand	9/13/2013	8	28	2	36	8	0	4	8	44	MOU	Yes	Not Traced
GeRelion	China	11/29/2016	1	0	4	1	not supported	0	0	0	1	GPL	No	Not Traced
Ghostscript	United States	9/10/2009	2	0	30	2	3	0	33	3	5	AGPL v3	Yes	Not Traced
Global Phasing Suite	United Kingdom	3/21/2014	12	16	298	28	12	0	292	12	40	MOU	No	Not Traced
Globus CLI	United States	9/10/2009	1	0	2	1	1	0	2	1	2	Apache 2.0	Yes	Not Traced
gmfit	Japan	5/23/2018	1	0	3	1	not supported	0	0	0	1	LGPL	No	Not Traced
Gnuplot	United States	6/17/2010	5	6	2	11	3	0	2	3	14	Distro+/Open	Yes	Not Traced
goCTF	United States	9/10/2009	1	0	1	1	not supported	0	0	0	1	GPLv3	No	Not Traced
Google Cloud SDK	United States	7/23/2020	2	0	11	2	2	0	11	2	4	Apache 2.0	No	Not Traced
Gorgon	United States	8/8/2013	2	0	2	2	2	0	1	2	4	Creative Commons Public License	No	Not Traced
Grace	Israel	8/5/2009	2	0	12	2	2	0	12	2	4	GPLv2+	Yes	Not Traced
Graphviz	United States	9/10/2009	3	0	41	3	3	0	78	3	6	Eclipse	Yes	Not Traced
GROMACS	Sweden	8/5/2009	15	33	10	48	10	0	10	10	58	GPLv2+	Yes	Tar
GWOVina	China	3/16/2023	1	0	3	1	1	0	3	1	2	Distro+/Academic	Yes	Not Traced
Gwyddion	Czech Republic	4/26/2016	1	0	1	1	1	0	2	1	2	GPLv2	No	Not Traced
H5ToXds	Germany	11/13/2015	1	0	2	1	not supported	2	0	2	3	Unassigned	Yes	Zip
HADDOCK	Netherlands	9/10/2009	3	1	5	4	3	0	5	3	7	MOU	Yes	Not Traced
Haruspex	Germany	5/5/2020	1	0	1	1	not supported	0	0	0	1	MIT	No	Not Traced
HBPLUS	United Kingdom	9/10/2009	1	0	1	1	1	0	5	1	2	MOU	Yes	Not Traced
HHsuite	Germany	8/9/2016	3	0	26	3	3	0	51	3	6	GPLv3+	Yes	Not Traced
HKL2000	United States	9/10/2009	4	30	29	34	3	0	26	3	37	MOU	No	Not Traced
HKL2MAP	Germany	9/10/2009	4	2	2	6	4	0	2	4	10	Unassigned	Yes	Not Traced
HOLE	United Kingdom	9/10/2009	2	0	15	2	2	0	16	2	4	Apache 2.0	Yes	Not Traced
HOMER	United States	8/23/2010	3	0	161	3	2	31	161	33	36	GPLv3	Yes	Not Traced
HYDRONMR	Spain	8/10/2009	1	0	2	1	not supported	0	0	0	1	Public Domain	Yes	Not Traced
HYDROPRO	Spain	1/31/2014	1	0	2	1	not supported	0	0	0	1	Unassigned	Yes	Not Traced
iccb-longwood-libraries	United States	4/20/2011	1	0	0	1	1	34	0	35	36		No	Not Traced
IceBreaker	United Kingdom	4/7/2022	1	0	3	1	1	14	3	15	16	BSD-new	Yes	Tar
ICM-Browser-Pro	United States	3/31/2016	2	0	2	2	2	0	4	2	4	MOU	No	Not Traced
IDPConformerGenerator	Canada	10/5/2022	1	0	5	1	1	0	5	1	2	Apache 2.0	No	Not Traced
IGV	United States	9/10/2009	4	2	3	6	4	0	3	4	10	MIT	Yes	Not Traced
IHRSR++	United States	12/1/2014	1	0	22	1	not supported	2	0	2	3	BSD	No	Not Traced
ilastik	Germany	8/31/2011	6	8	2	14	5	2	2	7	21	GPLv2+	Yes	Not Traced
Illustrate	United States	10/6/2020	1	0	2	1	1	0	2	1	2	Apache 2.0	No	Not Traced
ImageJ	United States	9/20/2011	4	5	4	9	4	0	4	4	13	Public Domain	Yes	Not Traced
ImageMagick	United States	9/10/2009	5	5	19	10	5	0	19	5	15	Apache 2.0	Yes	Not Traced
IMOD	United States	8/5/2009	7	35	270	42	7	5	269	12	54	GPLv2	Yes	Not Traced	C
iMOD (NMA)	Argentina	2/18/2011	2	0	17	2	not supported	0	0	0	2	BSD	No	Not Traced
imod2relion	China	4/15/2021	1	0	2	1	1	0	2	1	2	BSD	Yes	Not Traced
iMODFit	Argentina	8/23/2010	2	0	8	2	1	0	2	1	3	BSD	Yes	Tar
iMosflm	United Kingdom	8/5/2009	4	6	4	10	4	0	4	4	14	Distro-/Open	Yes	Not Traced
IMP	United States	9/10/2009	5	1	70	6	5	34	70	39	45	LGPL	Yes	Not Traced
Infernal	United States	3/6/2017	2	0	34	2	2	1	35	3	5	BSD	Yes	Not Traced
IPA	New Zealand	3/20/2014	1	0	2	1	1	28	2	29	30	GPLv3	No	Not Traced
IPLT	United States	8/4/2011	2	0	6	2	2	0	4	2	4	GPLv3	No	Not Traced
ISOLDE	United Kingdom	6/20/2019	9	2	2	11	4	10	2	14	25	Distro-/Academic	Yes	Not Traced
IsoNet	United States	10/7/2011	4	0	2	4	not supported	0	0	0	4	MIT	Yes	Not Traced
istHMS	United States	3/12/2013	2	0	7	2	2	0	6	2	4	NLA	No	Not Traced
Jalview	United Kingdom	8/10/2009	4	5	3	9	4	2	2	6	15	GPL	Yes	Not Traced
jq	United Kingdom	8/3/2017	1	0	2	1	1	11	2	12	13	Open Combo	Yes	Not Traced
Julia	United States	6/17/2010	7	0	2	7	7	0	2	7	14	MIT	Yes	Not Traced
Jupyter	United States	10/23/2018	2	0	4	2	2	0	4	2	4	BSD-new	Yes	Not Traced
JupyterLab	United States	10/24/2018	1	0	2	1	1	0	2	1	2	BSD-new	Yes	Not Traced
KLT picker	Israel	1/15/2016	1	0	2	1	not supported	0	0	0	1	GPLv3	No	Not Traced
knuspr	Germany	4/21/2014	2	0	1	2	2	9	1	11	13	Creative Commons Restricted	Yes	Not Traced
LAFIRE	Japan	9/10/2009	3	0	95	3	2	0	2	2	5	MOU	No	Not Traced
LightDock	Netherlands	6/17/2010	1	0	30	1	1	0	30	1	2	GPLv3	Yes	Tar
LIGPLOT	United Kingdom	9/10/2009	1	0	5	1	2	0	5	2	3	MOU	Yes	Not Traced
LigPlot+	United Kingdom	8/23/2010	2	5	2	7	3	0	2	3	10	Unassigned	No	Not Traced
LocScale	Netherlands	12/4/2017	1	0	1	1	1	0	1	1	2	BSD-new	Yes	Not Traced
MadBend	United States	9/10/2009	1	0	1	1	not supported	0	0	0	1	NLA	No	Not Traced
MAFFT	Japan	9/10/2009	3	15	22	18	3	0	22	3	21	Distro+/Open	Yes	Not Traced
mag_distortion	United States	1/15/2016	1	0	4	1	not supported	0	0	0	1	Distro+/Open	Yes	Not Traced
MAIN	Slovenia	8/20/2011	2	0	142	2	2	0	142	2	4	MOU	No	Not Traced
MAMMOTH-Mult	Spain	11/17/2009	2	0	3	2	2	0	3	2	4	Distro-/Academic	No	Not Traced
MapQ	United States	9/30/2020	1	0	2	1	1	0	2	1	2	MIT	Yes	Not Traced
Matt	United States	7/26/2010	1	0	4	1	1	0	2	1	2	GPLv2	Yes	Not Traced
Maxit	United States	7/23/2012	3	0	11	3	4	0	11	4	7	Distro+/Open	Yes	Not Traced
MCCE	United States	9/10/2009	2	0	21	2	2	0	25	2	4	Distro-/403	Yes	Not Traced
mcm-cryoet	Germany	5/12/2023	1	0	12	1	not supported	3	0	3	4	GPLv3	Yes	Git
MDAnalysis	United Kingdom	6/5/2017	3	0	4	3	3	0	4	3	6	GPLv2	Yes	Not Traced
MDTraj	United States	5/22/2023	1	0	3	1	1	0	3	1	2	LGPLv2	Yes	Not Traced
Mead	United States	8/10/2009	1	0	9	1	1	0	9	1	2	GPL	No	Not Traced
MemBrain	Germany	8/12/2022	1	0	8	1	1	0	8	1	2	Mozilla Public	Yes	Not Traced
MemBrain-Seg	Germany	7/6/2023	2	0	4	2	2	12	4	14	16	BSD	Yes	Not Traced
MES	United States	11/16/2010	1	0	1	1	1	0	1	1	2	Unassigned	No	Not Traced
MGLTools	United States	9/10/2009	3	0	65	3	3	0	64	3	6	Distro-/403	Yes	Tar
MGLTools2	United States	1/15/2016	2	0	24	2	2	4	24	6	8	LGPL	Yes	Tar
MicroED tools	United States	12/13/2010	3	0	9	3	2	0	8	2	5	Internet Software Consortium License (ISC)	No	Not Traced
MIFit	United States	8/10/2009	1	0	1	1	not supported	3	0	3	4	GPLv3	No	Not Traced
MISO	United States	7/7/2014	2	0	16	2	2	0	16	2	4	MIT	No	Not Traced
MMC	United States	7/9/2012	1	0	1	1	1	0	1	1	2	Distro-/403	Yes	Not Traced
MMseqs2	Germany	9/20/2018	2	0	3	2	2	0	2	2	4	GPLv3	Yes	Not Traced
MMTSB Toolset	United States	4/25/2012	1	0	82	1	1	0	82	1	2	MOU	No	Not Traced
ModelAngelo	United Kingdom	10/4/2022	9	0	5	9	not supported	5	0	5	14	MIT	Yes	Not Traced
ModelFree	United States	12/5/2011	1	0	10	1	1	0	10	1	2	GPLv2+	Yes	Not Traced
MODELLER	United States	9/10/2009	3	18	5	21	3	0	5	3	24	MOU	Yes	Tar
ModeRNA	Poland	4/15/2021	1	0	3	1	1	0	3	1	2	GPL	No	Not Traced
MODULE	France	9/10/2009	1	0	1	1	1	0	2	1	2	MOU	Yes	Not Traced
MOLE	Czech Republic	9/10/2009	2	0	3	2	2	0	3	2	4	Distro+/Open	Yes	Not Traced
MOLMOL	United States	8/5/2009	1	0	1	1	1	22	1	23	24	NLA	Yes	Not Traced
MOLPHY	Japan	9/10/2009	1	0	6	1	1	15	6	16	17	Distro+/Open	No	Not Traced
Molprobity	United States	8/10/2009	3	2	30	5	2	0	22	2	7	BSD	Yes	Zip
MolScript	Sweden	9/10/2009	1	0	2	1	2	0	3	2	3	MIT	Yes	Not Traced
Mono	United States	8/23/2010	2	1	96	3	2	0	96	2	5	MIT	Yes	Package Manager
MoRDa	United Kingdom	2/14/2019	3	6	17	9	3	0	17	3	12	NLA	Yes	Not Traced
MOSFLM	United Kingdom	8/5/2009	3	2	2	5	3	6	2	9	14	Distro-/Open	Yes	Not Traced
MotionCor2	United States	10/8/2016	10	14	63	24	not supported	1	0	1	25	Distro-/Academic	Yes	Zip
MotionCor3	United States	11/15/2023	1	0	7	1	not supported	0	0	0	1		No	Not Traced
MotionCorr	United States	8/23/2010	1	0	3	1	not supported	0	0	0	1	GPLv3	Yes	Not Traced
MPICH	United States	8/23/2010	1	0	15	1	3	0	79	3	4	BSD	Yes	Not Traced
MRC Cambridge Image Processing System	United Kingdom	9/10/2009	2	0	128	2	2	0	97	2	4	Distro-/Academic	No	Not Traced
mrtailor	Germany	4/26/2012	1	0	7	1	1	0	6	1	2	GPLv3	No	Not Traced
MUSCLE	United States	9/10/2009	3	0	4	3	4	0	5	4	7	Public Domain	Yes	Not Traced
naccess	United Kingdom	9/10/2009	1	0	1	1	1	1	1	2	3	MOU	Yes	Tar
NAMD	United States	9/10/2009	19	7	14	26	6	0	12	6	32	MOU	Yes	Not Traced
Namdinator	Denmark	6/17/2010	1	0	2	1	not supported	0	0	0	1	GPLv3	Yes	Not Traced
Napari	?International	9/10/2009	1	0	2	1	1	0	2	1	2	BSD	No	Not Traced
NEdit	?de uk at	6/15/2010	1	0	1	1	3	9	2	12	13	GPL	Yes	Not Traced
Neggia	Germany	8/5/2009	4	0	3	4	5	0	3	5	9	MIT	Yes	Not Traced
Nessy	Switzerland	3/14/2012	2	0	1	2	1	5	1	6	8	GPLv3	Yes	Not Traced
NETBLAST	United States	9/10/2009	1	0	1	1	1	0	1	1	2	Public Domain	No	Not Traced
NMR TITAN	United Kingdom	1/6/2023	1	0	3	1	1	7	2	8	9	Unassigned	Yes	Not Traced
NMRFAM-Sparky	United States	9/10/2009	4	5	19	9	4	3	24	7	16	BSD-like	Yes	Not Traced
NMRFx Processor	United States	5/23/2017	3	2	1	5	2	5	2	7	12	Unassigned	No	Not Traced
nmrglue	United States	10/6/2020	2	0	5	2	2	0	5	2	4	BSD-new	No	Not Traced
NMRPipe	United States	9/10/2009	6	14	696	20	5	2	693	7	27	MOU	Yes	Not Traced
NMRVIEW	United States	9/10/2009	1	0	3	1	3	22	4	25	26	Distro-/Open	Yes	Not Traced
NMRViewJ	United States	9/10/2009	1	1	1	2	1	4	4	5	7	MOU	Yes	Not Traced
NORMA	Germany	9/10/2009	1	0	8	1	not supported	0	0	0	1	NLA	No	Not Traced
NovaCTF	Germany	3/20/2015	1	0	2	1	not supported	0	0	0	1	GPLv3	Yes	Not Traced
NUCCYL	United Kingdom	9/10/2009	2	0	2	2	2	0	1	2	4	BSD	No	Not Traced
NUCPLOT	United Kingdom	9/10/2009	2	0	2	2	2	0	2	2	4	MOU	Yes	Not Traced
Numbat	Australia	8/5/2009	1	0	1	1	not supported	0	0	0	1	GPL	No	Not Traced
O	Sweden	8/5/2009	5	0	2	5	9	0	3	9	14	Distro-/Open	Yes	Not Traced
OccuPy	Sweden	8/10/2009	2	0	4	2	2	0	90	2	4	GPLv3	Yes	Not Traced
OmegaFold	Sweden	10/11/2022	1	0	2	1	1	0	2	1	2	Apache 2.0	Yes	Not Traced
OpenBabel	United States	9/10/2009	3	4	23	7	3	1	24	4	11	GPL	Yes	Not Traced
OpenFold	United States	6/7/2022	2	0	12	2	not supported	3	0	3	5	Apache 2.0	Yes	Not Traced
OpenJDK	United States	9/10/2009	7	0	64	7	7	0	50	7	14	GPLv2+	No	Not Traced
OpenMM	United States	7/7/2014	3	8	3	11	3	0	3	3	14	Open Combo	Yes	Not Traced
OpenMPI	United States	4/8/2015	12	5	86	17	10	0	69	10	27	BSD-new	Yes	Not Traced
ORCA	Germany	8/23/2010	4	3	156	7	3	0	154	3	10	MOU	Yes	Not Traced
PALES	Germany	9/10/2009	1	0	1	1	1	2	1	3	4	MOU	No	Not Traced
pandas	United States	4/28/2016	README	0	0	0	README	7	0	7	7	BSD-new	No	Not Traced
Paramagpy	Australia	2/11/2019	1	0	4	1	1	0	4	1	2	GPLv3	Yes	Not Traced
PARTICLE	United States	6/18/2012	1	0	2	1	1	0	2	1	2	NLA	Yes	Not Traced
PDB Validation Suite	United States	9/10/2009	2	0	8	2	3	0	8	3	5	Distro+/Open	No	Not Traced
pdb_extract	United States	5/17/2017	4	0	4	4	4	0	4	4	8	Unassigned	No	Not Traced
PDB_REDO	Netherlands	12/1/2013	3	0	3	3	1	0	3	1	4	NLA	Yes	Not Traced
pdb-care	Germany	2/5/2014	1	0	1	1	1	0	1	1	2	Distro+/Open	Yes	Not Traced
pdb-tools	Netherlands	9/10/2009	3	0	79	3	3	0	77	3	6	NLA	No	Not Traced
PDB2PQR	United States	8/16/2013	2	0	10	2	2	0	87	2	4	Distro+/Open	Yes	Not Traced
PDBFixer	United States	7/7/2014	2	4	3	6	2	0	3	2	8	MOU	Yes	Git
PDBstat	Spain	8/8/2014	2	0	2	2	1	0	2	1	3	Apache 2.0	Yes	Not Traced
PEET	United States	3/1/2016	7	5	63	12	6	2	64	8	20	Distro-/Open	Yes	Not Traced
Perl	United States	9/10/2009	5	0	204	5	4	4	199	8	13	GPL	Yes	Not Traced
PFT3dr	United States	9/10/2009	1	0	2	1	3	0	2	3	4	Distro-/Open	No	Not Traced
PGPLOT	United States	9/10/2009	1	0	0	1	1	2	0	3	4	MOU	No	Not Traced
PHASES	United States	9/10/2009	1	0	42	1	1	0	42	1	2	NLA	No	Not Traced
PHENIX	United States	8/5/2009	8	98	11865	106	8	0	11910	8	114	MOU	Yes	Not Traced	Python
PHOELIX	United States	9/10/2009	1	0	186	1	1	122	186	123	124	Apache 2.0	No	Not Traced
PHYLIP	United States	9/10/2009	2	0	39	2	2	0	37	2	4	MOU	No	Not Traced
pipe2xeasy	Germany	9/10/2009	1	0	1	1	1	0	1	1	2	GPLv2+	No	Not Traced
PLIP	Germany	5/12/2016	1	0	2	1	not supported	0	0	0	1	Apache 2.0	No	Not Traced
plmc	United States	8/10/2009	1	0	2	1	1	0	2	1	2	MIT	No	Not Traced
PLOTMTV	United States	8/10/2009	1	0	5	1	1	0	5	1	2	Distro+/Open	No	Not Traced
plotutils	United States	9/10/2009	1	0	8	1	1	0	8	1	2	GPLv3	Yes	Not Traced
PLUMED	France	11/8/2017	2	4	4	6	1	0	4	1	7	LGPL	No	Not Traced
POKY	United States	11/4/2022	2	0	16	2	2	0	3	2	4	Academic Free License	Yes	Not Traced
POMONA	United States	11/16/2016	1	0	6	1	1	0	5	1	2		No	Not Traced
POVRAY	United States	8/5/2009	1	0	1	1	1	0	1	1	2	Distro+/Open	Yes	Not Traced
PowerFit	United States	7/13/2016	2	1	5	3	2	0	10	2	5	MIT	Yes	Not Traced
Priism/IVE	United States	11/22/2010	2	0	181	2	2	1	183	3	5	MOU	No	Not Traced
Primer3	Singapore	11/22/2010	2	0	5	2	2	0	5	2	4	GPLv2	Yes	Not Traced
PROBCONS	United States	1/10/2011	1	0	4	1	1	0	4	1	2	Public Domain	Yes	Tar
Probe	United States	9/10/2009	2	0	1	2	3	0	1	3	5	Distro+/Open	Yes	Not Traced
PROCHECK	United Kingdom	9/10/2009	2	0	10	2	1	0	39	1	3	MOU	Yes	Not Traced
ProDy	United States	12/23/2014	4	3	5	7	6	0	219	6	13	MIT	Yes	Not Traced	Python
ProFit	United Kingdom	9/10/2009	2	0	2	2	4	0	2	4	6	MOU	Yes	Tar
PROFphd	Germany	12/23/2009	1	0	12	1	1	0	1	1	2		No	Not Traced
PROMALS	United States	4/20/2012	1	0	6	1	1	3	6	4	5	Distro-/Academic	Yes	Tar
PROPKA	Denmark	1/18/2022	1	0	3	1	1	0	3	1	2	LGPLv2	Yes	Not Traced
PROSPECT	United States	9/10/2009	1	0	2	1	not supported	0	0	0	1	MOU	No	Not Traced
ProteinMPNN	United States	9/22/2022	1	0	10	1	1	0	10	1	2	MIT	Yes	Not Traced
Proteus	France	8/10/2009	1	0	2	1	not supported	2	0	2	3	Creative Commons Restricted	Yes	Not Traced
Protomo	United States	10/27/2011	4	0	117	4	not supported	0	0	0	4	BSD	Yes	Not Traced
ProtSkin	Canada	9/10/2009	2	0	3	2	2	0	2	2	4	GPLv2	Yes	Not Traced
py4xs	United States	9/10/2009	3	1	2	4	3	0	2	3	7	BSD-like	No	Not Traced
PyEM	United States	5/17/2018	8	6	22	14	8	1	22	9	23	GPLv3	Yes	Git
pyemma	Germany	5/22/2023	1	0	4	1	1	0	4	1	2	LGPLv3	Yes	Not Traced
PyHI	United States	4/15/2021	1	0	3	1	1	6	3	7	8	Public Domain	Yes	Not Traced
PyMOL	United States	8/10/2009	7	43	4	50	7	0	9	7	57	MOU	Yes	Not Traced	Python
PyRosetta	United States	2/4/2011	4	6	12	10	4	57	5	61	71	MOU	Yes	Not Traced
Pysam	United Kingdom	3/4/2015	2	0	1	2	1	0	1	1	3	MIT	Yes	Not Traced
Python	Netherlands	9/10/2009	7	9	640	16	7	0	733	7	23	Distro+/Open	Yes	Not Traced
Python Macromolecular Library	United States	8/2/2012	1	0	6	1	1	4	6	5	6	Artistic License 2.0	No	Not Traced
PyTOM	Germany	8/9/2012	3	2	79	5	1	0	5	1	6	NLA	Yes	Not Traced
QPack	United States	9/10/2009	1	0	3	1	1	0	3	1	2	Distro-/403	No	Not Traced
Qt	Finland	2/22/2017	9	0	51	9	5	0	44	5	14	GPL	Yes	Not Traced
QUILT	Netherlands	9/10/2009	1	0	1	1	2	0	1	2	3	GPL	Yes	Not Traced
QuShape	Turkey	8/23/2010	1	0	2	1	1	2	2	3	4	GPLv3	Yes	Not Traced
R	?International	8/23/2010	16	2	3	18	15	11	5	26	44	GPLv2	Yes	Not Traced
R2R	United States	1/17/2012	2	0	1	2	2	0	2	2	4	GPL	Yes	Not Traced
RADDOSE-3D	United Kingdom	6/25/2020	1	0	4	1	1	0	4	1	2	AGPL v3	Yes	jar
randomize	United States	9/10/2009	1	0	3	1	not supported	0	0	0	1	GPLv3	Yes	Not Traced
Rasmol	United Kingdom	9/10/2009	3	0	3	3	3	0	1	3	6	GPLv2	Yes	Not Traced
RASPnmr	Australia	4/15/2014	1	0	1	1	1	0	1	1	2	BSD	No	Not Traced
Raster3D	United States	9/10/2009	1	0	11	1	3	0	11	3	4	Artistic License 2.0	No	Not Traced
RCrane	United States	9/27/2016	README	0	0	0	README	0	0	0	0	Distro+/Open	No	Not Traced
RDKit	Switzerland	9/10/2009	2	0	4	2	2	0	4	2	4	BSD-new	Yes	Not Traced
rDock	Australia	8/10/2009	1	0	18	1	not supported	0	0	0	1	LGPL	Yes	Not Traced
REDCAT	United States	5/24/2013	1	0	5	1	1	0	5	1	2	Distro-/Academic	No	Not Traced
Reduce	United States	9/10/2009	2	0	1	2	3	0	1	3	5	Distro+/Open	Yes	Git
REFMAC	United Kingdom	9/10/2009	2	0	2	2	3	0	5	3	5	MOU	Yes	Not Traced
REINVENT	Sweden	4/15/2021	1	0	2	1	1	4	2	5	6		No	Not Traced
relax	Germany	9/10/2009	3	9	1	12	3	4	2	7	19	GPL	Yes	Not Traced
RELION	United Kingdom	8/10/2009	26	188	270	214	9	5	185	14	228	GPLv2	Yes	Not Traced	C++
RELION Block-based-recontruction	China	6/14/2022	1	0	61	1	not supported	0	0	0	1	Unassigned	No	Not Traced
RELION composite masks	United States	6/14/2022	1	0	108	1	not supported	0	0	0	1		No	Not Traced
RELION realtime preview	United States	10/7/2011	2	0	3	2	1	3	2	4	6	GPLv3	Yes	Not Traced
Remediator	United States	10/3/2011	2	0	1	2	2	0	1	2	4	Distro+/Open	No	Not Traced
REPLACE	United States	9/10/2009	1	0	3	1	1	0	3	1	2	NLA	Yes	Not Traced
ResMap	United States	5/13/2014	2	0	10	2	1	0	3	1	3	Creative Commons Restricted	Yes	Not Traced
restore	United States	2/14/2020	1	0	4	1	not supported	1	0	1	2	GPLv3	Yes	Not Traced
RFDesign	United States	4/15/2021	1	0	4	1	not supported	0	0	0	1	BSD	No	Not Traced
RFdiffusion	United States	4/20/2023	1	0	3	1	not supported	0	0	0	1	BSD	Yes	Not Traced
Ringer	United States	9/17/2010	2	0	1	2	2	0	1	2	4	Distro-/403	No	Not Traced
rmeasure	United States	8/10/2009	1	0	2	1	1	0	2	1	2	GPLv3	Yes	Tar
RMERGE	Germany	11/6/2012	1	0	1	1	1	2	1	3	4	NLA	No	Not Traced
RNA Framework	Italy	1/17/2017	2	0	24	2	2	0	21	2	4	GPLv3+	Yes	Not Traced
RnamlView	United States	9/13/2011	1	0	1	1	1	0	1	1	2	Distro+/Open	No	Not Traced
RNAstructure	United States	10/17/2016	2	0	11	2	2	0	2	2	4	GPLv2	Yes	Not Traced
RNAView	United States	10/18/2009	1	0	1	1	1	0	1	1	2	Distro+/Open	Yes	Git
ROME System	United States	9/10/2009	1	0	7	1	1	0	14	1	2	GPLv3	No	Not Traced
Rosetta	United States	9/10/2009	5	23	1080	28	5	0	1079	5	33	MOU	Yes	Not Traced
RoseTTAFold	United States	5/4/2022	1	0	3	1	not supported	23	0	23	24	MIT	Yes	Not Traced
RSRef	United States	3/26/2015	1	0	9	1	not supported	0	0	0	1	MOU	No	Not Traced
RSRef2000	United States	9/10/2009	1	0	6	1	not supported	0	0	0	1	MOU	No	Not Traced
RStudio	United States	10/6/2015	7	0	2	7	8	0	4	8	15	AGPL v3	Yes	Not Traced
Ruby	Japan	9/10/2009	1	0	8	1	1	0	8	1	2	BSD	Yes	Not Traced
RxDock	Croatia	12/8/2023	1	0	20	1	1	0	20	1	2		No	Not Traced
SAM	United States	6/15/2010	1	0	55	1	1	1	55	2	3	MOU	Yes	Not Traced
SAMtools	United States	3/20/2014	20	2	38	22	20	0	36	20	42	MIT	Yes	Not Traced
SamViewer	United States	5/28/2015	2	0	1	2	2	0	1	2	4	GPLv3	Yes	Not Traced
SASSIE	United States	2/4/2014	1	1	19	2	not supported	0	0	0	2	GPLv3	No	Not Traced
SASSIE+	United States	9/28/2015	1	0	23	1	not supported	0	0	0	1		No	Not Traced
saxsview	Germany	4/15/2011	1	0	2	1	1	0	2	1	2	GPLv3	Yes	Not Traced
sbgrid-installer	United States	5/23/2017	8	34	0	42	8	0	0	8	50		Yes	Not Traced
Scatter	United Kingdom	11/13/2014	4	3	1	7	4	28	1	32	39		Yes	Not Traced
SCC	Japan	9/10/2009	1	0	5	1	1	0	5	1	2	Distro+/Academic	No	Not Traced
Schrodinger	United States	9/10/2009	8	38	84	46	8	0	91	8	54	MOU	Yes	Not Traced
Scipion	Spain	9/10/2009	3	11	3	14	not supported	0	0	0	14	GPLv2+	Yes	Not Traced
Sculptor	United States	4/20/2016	1	0	1	1	1	35	1	36	37	LGPL	No	Not Traced
SCWRL3	United States	9/10/2009	1	0	1	1	not supported	0	0	0	1	MOU	No	Not Traced
SCWRL4	United States	7/19/2011	3	0	2	3	3	0	2	3	6	MOU	Yes	Not Traced
seaview	France	8/3/2017	1	0	7	1	1	0	2	1	2	GPL	Yes	Not Traced
servalcat	United Kingdom	1/24/2017	1	0	2	1	1	0	2	1	2	Mozilla Public	No	Not Traced
ShapeMapper	United States	8/23/2010	1	0	3	1	1	0	2	1	2	GPLv3	Yes	Not Traced
ShapeMapper2	United States	8/10/2009	2	0	13	2	not supported	0	0	0	2	BSD	Yes	Not Traced
SHARP/autoSHARP	United Kingdom	9/10/2009	2	4	3	6	2	0	3	2	8	MOU	No	Not Traced
SHELX-2013	Germany	9/10/2009	3	6	12	9	3	0	12	3	12	NLA	Yes	Not Traced
SHELX-97	Germany	8/10/2009	2	0	13	2	3	6	15	9	11	NLA	No	Not Traced
ShelXle	Germany	2/20/2020	1	0	1	1	2	1	2	3	4	LGPL	Yes	Not Traced
SHIFTX2	Canada	3/10/2015	2	0	3	2	2	0	3	2	4	NLA	No	Not Traced
SIDESPLITTER	United Kingdom	8/23/2010	2	0	3	2	1	4	2	5	7	GPLv3	No	Not Traced
SIGNATURE	United States	9/10/2009	2	0	1	2	1	0	1	1	3	GPLv3	No	Not Traced
SIMPLE	Australia	6/19/2012	3	3	159	6	3	0	178	3	9	GPLv3+	Yes	Not Traced
Simulaid	United States	7/5/2012	3	3	23	6	3	0	24	3	9	Distro-/403	Yes	Not Traced
Situs	United States	8/5/2009	3	3	20	6	3	3	20	6	12	GPL	Yes	Tar
slingshot	United States	9/25/2019	1	0	0	1	1	0	0	1	2		No	Not Traced
smina	United States	9/10/2009	1	0	2	1	1	6	2	7	8	GPLv2	Yes	Not Traced
SnB	United States	9/10/2009	1	0	17	1	1	0	17	1	2	MOU	No	Not Traced
Solvate	Germany	10/5/2010	1	0	1	1	1	0	1	1	2	Distro+/Open	Yes	Not Traced
SOLVE/RESOLVE	United States	9/10/2009	1	0	15	1	3	0	15	3	4	NLA	No	Not Traced
SOMoRe	United States	9/10/2009	1	0	3	1	1	0	3	1	2	Distro+/Open	Yes	Not Traced
Sparky	United States	8/10/2009	1	0	8	1	2	0	8	2	3	Distro+/Open	Yes	Not Traced
SPARX	United States	9/27/2016	3	0	0	3	3	0	0	3	6	GPLv2+	No	Not Traced
SpecView	United Kingdom	7/12/2012	1	0	5	1	1	0	4	1	2	Unassigned	Yes	Not Traced
SPHIRE	Germany	8/5/2009	2	6	2	8	2	0	2	2	10	GPL	Yes	Not Traced
SPIDER	United States	9/10/2009	13	4	25	17	9	0	17	9	26	GPLv2+	Yes	Not Traced
Spire	United States	9/10/2009	2	0	37	2	2	6	43	8	10	GPL	No	Not Traced
Spring	Germany	3/10/2015	3	0	105	3	4	1	181	5	8	BSD	Yes	Not Traced
SRA Toolkit	United States	9/10/2009	4	0	95	4	4	0	299	4	8	Public Domain	Yes	Not Traced
SSAHA2	United Kingdom	9/10/2009	2	0	3	2	2	3	3	5	7	Distro-/Open	No	Not Traced
Staden	United Kingdom	8/10/2009	2	0	75	2	2	0	77	2	4	BSD	No	Not Traced
STAMP	United Kingdom	9/10/2009	2	0	18	2	3	0	18	3	5	GPLv3	Yes	Tar
starfile	?uk de fr	5/23/2017	2	0	3	2	2	0	3	2	4	BSD-new	Yes	Not Traced
Stride	Germany	4/1/2016	1	0	1	1	1	0	1	1	2	MOU	Yes	Not Traced
subTOM	Sweden	7/12/2022	1	0	58	1	not supported	0	0	0	1	MIT	Yes	Not Traced
summovie	United States	8/17/2015	1	0	3	1	not supported	0	0	0	1	BSD	No	Not Traced
SuperFold	United States	8/23/2010	1	0	6	1	1	0	3	1	2	GPLv3	Yes	Not Traced
Suprim	United States	9/10/2009	1	0	862	1	1	0	861	1	2	Apache 2.0	Yes	Tar
Surface Morphometrics Pipeline	United States	8/10/2009	1	0	17	1	not supported	2	0	2	3	GPLv3	No	Not Traced
Surface Racer	United States	12/13/2010	1	0	2	1	1	0	4	1	2	Distro-/Academic	No	Not Traced
SURFNET	United Kingdom	9/10/2009	1	0	14	1	1	0	14	1	2	MOU	Yes	Not Traced
surfv	United States	9/10/2009	1	0	2	1	1	0	2	1	2	NLA	Yes	Not Traced
Swiss-PdbViewer	Switzerland	8/5/2009	1	0	1	1	3	0	1	3	4	Distro-/Open	No	Not Traced
T-Coffee	Spain	9/10/2009	3	0	93	3	4	0	93	4	7	Unassigned	Yes	Not Traced
TALOS-N	United States	1/16/2014	1	0	3	1	1	0	3	1	2	BSD	No	Not Traced
Tcl/Tk	United States	1/13/2011	3	1	26	4	6	0	0	6	10	GPLv3	Yes	Not Traced
TENSOR	France	9/10/2009	1	0	2	1	0	0	1	0	1	MOU	Yes	Not Traced
TeX Live	United Kingdom	11/17/2016	2	0	3	2	2	0	3	2	4	Open Combo	Yes	Not Traced
Theseus	United States	9/10/2009	2	4	3	6	2	0	3	2	8	GPLv3	Yes	Not Traced
THUNDER	China	9/10/2009	1	2	11	3	1	0	10	1	4	Distro-/403	Yes	Not Traced
Tigris	United States	9/10/2009	2	0	84	2	2	5	84	7	9	GPLv2	No	Not Traced
Tiltpicker	United States	2/4/2011	1	0	4	1	not supported	0	0	0	1	Apache 2.0	No	Not Traced
TimeScapes	United States	8/23/2010	1	0	13	1	1	3	13	4	5	BSD	Yes	Not Traced
TkDiff	United States	8/10/2009	1	0	1	1	1	0	1	1	2	GPLv2	Yes	Not Traced
TM-align	United States	9/10/2009	1	0	2	1	1	0	2	1	2	Unassigned	No	Not Traced
Tomo3D	Spain	10/16/2019	2	0	2	2	2	0	2	2	4	Distro-/403	Yes	Not Traced
TomoAlign	Spain	8/23/2010	2	1	6	3	2	0	6	2	5	Distro-/403	No	Not Traced
TOMOAND	Spain	10/17/2019	2	0	3	2	2	0	3	2	4	Distro-/403	Yes	Not Traced
TOMOBFLOW	Spain	10/17/2019	1	0	2	1	1	0	2	1	2	Distro-/403	Yes	Not Traced
TOMOCTF	Spain	10/17/2019	1	0	6	1	1	0	6	1	2	Distro-/Academic	No	Not Traced
TomoDRGN	United States	6/14/2023	1	0	4	1	not supported	0	0	0	1	GPLv3	Yes	Not Traced
TomoEED	Spain	8/23/2010	1	0	2	1	1	0	2	1	2	Distro-/403	Yes	Not Traced
TomoSegMem	Spain	10/17/2019	1	0	14	1	1	0	7	1	2	Distro-/403	Yes	Git
TomoSegMemTV	Spain	10/17/2019	1	0	8	1	1	0	8	1	2	Distro-/403	Yes	Not Traced
TomoTwin-cryoet	United States	9/10/2009	8	0	15	8	not supported	0	0	0	8	Mozilla Public	No	Not Traced
Topaz	United States	2/11/2019	7	6	9	13	not supported	0	0	0	13	GPLv3	Yes	Git
topaz-filament	United States	10/4/2022	1	0	9	1	not supported	0	0	0	1	MIT	Yes	Not Traced
Toronto Single Particle Cryo-EM Software Tool Collection	Canada	8/9/2015	2	0	153	2	2	0	77	2	4	MOU	No	Not Traced
TranSPHIRE	Germany	3/10/2020	3	5	3	8	not supported	0	0	0	8	GPLv3	No	Not Traced
ULTRASCAN2	United States	9/10/2009	1	0	82	1	2	64	90	66	67	GPLv3	No	Not Traced
ULTRASCAN3	United States	8/5/2013	2	2	57	4	2	0	8	2	6	GPLv3+	Yes	Not Traced
Unblur	United States	8/17/2015	2	0	3	2	not supported	2	0	2	4	BSD	No	Not Traced
Uni-Dock	China	4/15/2021	1	0	3	1	not supported	0	0	0	1		No	Not Traced
UNIO	France	9/12/2011	1	5	4	6	1	1	3	2	8	Unassigned	No	Not Traced
Untangle	Belgium	9/10/2009	1	0	1	1	not supported	0	0	0	1	GPLv2	No	Not Traced
UROX	Belgium	3/3/2010	1	0	1	1	not supported	4	0	4	5	NLA	No	Not Traced
USF Gerard Utilities	United kingdom	9/10/2009	2	0	129	2	3	0	127	3	5	Distro-/Open	No	Not Traced
VEDA	France	1/20/2012	1	0	1	1	not supported	3	0	3	4	NLA	No	Not Traced
VESPER	United States	9/9/2021	1	0	4	1	1	0	4	1	2	Unassigned	Yes	Not Traced
Vina-GPU	China	10/7/2011	2	0	4	2	not supported	1	0	1	3	Apache 2.0	Yes	Git
VinaLC	United States	12/18/2015	1	0	4	1	not supported	0	0	0	1	Apache 2.0	No	Not Traced
VMD	United States	9/10/2009	6	2	6	8	5	0	4	5	13	MOU	Yes	Not Traced
vmd-xplor	United States	7/11/2013	3	0	1	3	3	5	1	8	11	Unassigned	No	Not Traced
Voronota	Italy	10/7/2011	2	0	8	2	2	0	9	2	4	MIT	No	Not Traced
vtk	United States	8/23/2010	2	0	9	2	not supported	0	0	0	2	BSD	No	Not Traced
WASP	United States	11/11/2009	1	0	1	1	1	0	1	1	2	NLA	No	Not Traced
Wattos	United States	9/10/2009	1	0	4	1	not supported	0	0	0	1	LGPL	No	Not Traced
WebLogo	United States	6/4/2015	3	0	2	3	2	0	2	2	5	MIT	Yes	Not Traced
WHAT_CHECK	Netherlands	9/10/2009	1	0	2	1	2	0	2	2	3	Distro-/Open	Yes	Not Traced
WHATIF	Netherlands	9/10/2009	1	0	2	1	not supported	1	0	1	2	MOU	Yes	Not Traced
X3D	United States	8/10/2009	1	0	1	1	1	0	1	1	2	Unassigned	No	Not Traced
XChemExplorer	Sweden	2/11/2022	2	0	4	2	2	0	3	2	4	MIT	Yes	Not Traced
XDrawChem	United States	8/11/2011	1	1	3	2	1	0	2	1	3	BSD	Yes	Not Traced
XDS	Germany	9/10/2009	1	38	19	39	2	0	20	2	41	MOU	Yes	Not Traced
XDS-Viewer	Germany	9/10/2009	1	0	1	1	1	42	2	43	44	MOU	Yes	Not Traced
XDSAPP	Germany	4/26/2012	2	0	1	2	2	0	1	2	4	MOU	Yes	Not Traced
XDSCC12	Germany	8/23/2010	3	0	4	3	3	0	4	3	6	GPLv2	Yes	Not Traced
XDSGUI	Germany	6/28/2013	6	4	4	10	7	0	2	7	17		No	Not Traced
XDSGUI Open Source	Germany	7/8/2013	1	0	2	1	1	4	2	5	6	MOU	Yes	Not Traced
XDSi	Finalnd	6/21/2010	1	0	1	1	1	0	1	1	2	BSD-new	Yes	Not Traced
xdsme	France	5/2/2012	3	3	29	6	4	0	29	4	10	MOU	Yes	Not Traced
XDSSTAT	Germany	6/15/2010	5	0	3	5	4	0	3	4	9	GPLv2	Yes	Not Traced
XEASY	Switzerland	9/10/2009	1	0	19	1	not supported	21	0	21	22	NLA	Yes	Not Traced
XIA2	United Kingdom	5/17/2011	README	9	0	9	README	0	0	0	9	BSD	No	Not Traced
Xmipp	Spain	9/10/2009	3	6	313	9	2	0	188	2	11	GPLv2+	Yes	Not Traced
Xplor-NIH	United States	9/10/2009	8	19	62	27	9	0	62	9	36	MOU	No	Not Traced
XRayView	United States	2/19/2013	2	0	2	2	2	27	1	29	31	NLA	Yes	Not Traced
xv	United States	9/10/2009	1	0	5	1	1	3	5	4	5	Distro+/Open	Yes	Not Traced
YUP	United States	9/10/2009	1	0	8	1	1	0	8	1	2	Distro-/Open	No	Not Traced
Zephyr	United States	9/10/2009	1	0	2	1	not supported	0	0	0	1	MOU	Yes	Not Traced
